# Supplementary material for: The Role of m6A Modification and m6A Regulators in Esophageal Cancer
Source: Cancers (Basel). 2022 Oct 20;14(20):5139. doi: 10.3390/cancers14205139 (PMC9600289; doi:10.3390/cancers14205139)
Supplement: Supplementary file 1 [file cancers-14-05139-s001.zip]

Archive with 1 entries (1 files):
- cancers-1955556-supplementary.pdf
